# Supplementary material for: Urinary SARS-CoV-2 RNA Is an Indicator for the Progression and Prognosis of COVID-19
Source: Diagnostics (Basel). 2021 Nov 12;11(11):2089. doi: 10.3390/diagnostics11112089 (PMC8619898; doi:10.3390/diagnostics11112089)
Supplement: Supplementary file 1 [file diagnostics-11-02089-s001.zip]

Archive with 1 entries (1 files):
- diagnostics-1412839-supplementary.pdf
